# Supplementary material for: Transcriptional Activation of a Pro-Inflammatory Response (NF-κB, AP-1, IL-1β) by the Vibrio cholerae Cytotoxin (VCC) Monomer through the MAPK Signaling Pathway in the THP-1 Human Macrophage Cell Line
Source: Int J Mol Sci. 2023 Apr 14;24(8):7272. doi: 10.3390/ijms24087272 (PMC10139130; doi:10.3390/ijms24087272)
Supplement: Supplementary file 1 [file ijms-24-07272-s001.zip]

Archive with 1 entries (1 files):
- ijms-2278244-supplementary.pdf
